# Supplementary material for: Identification and Genomic Insights into the Biological Control and Growth-Promoting Mechanism of Bacillus velezensis L11-7, a Potential Biocontrol Agent of Passion Fruit Stem Basal Rot
Source: Microorganisms. 2025 Sep 7;13(9):2084. doi: 10.3390/microorganisms13092084 (PMC12472520; doi:10.3390/microorganisms13092084)
Supplement: Supplementary file 1 [file microorganisms-13-02084-s001.zip]

Archive with 1 entries (1 files):
- microorganisms-3848662-supplementary.pdf
